# Supplementary material for: Occurrence Dynamics and Chemical Control of Mycterothrips glycines in Soybean Field in Northeast China
Source: Insects. 2026 Mar 28;17(4):365. doi: 10.3390/insects17040365 (PMC13115614; doi:10.3390/insects17040365)
Supplement: Supplementary file 1 [file insects-17-00365-s001.zip]

Archive with 1 entries (1 files):
- insects-4161765-supplementary.pdf
